# Supplementary material for: Chemical composition and the potential for proteomic transformation in cancer, hypoxia, and hyperosmotic stress
Source: PeerJ. 2017 Jun 6;5:e3421. doi: 10.7717/peerj.3421 (PMC5463988; doi:10.7717/peerj.3421)
Supplement: Dataset S1 [file peerj-05-3421-s001.zip]

Archive with 1 entries (1 files):
- canprot_0.0.5.tar.gz
