# Supplementary material for: Chemical composition and the potential for proteomic transformation in cancer, hypoxia, and hyperosmotic stress
Source: PeerJ. 2017 Jun 6;5:e3421. doi: 10.7717/peerj.3421 (PMC5463988; doi:10.7717/peerj.3421)
Supplement: Table S1 [file peerj-05-3421-s003.csv]

group	set	dataset	description	n1	n2	ZC.mean1	ZC.mean2	ZC.diff	ZC.CLES	ZC.p.value	nH2O.mean1	nH2O.mean2	nH2O.diff	nH2O.CLES	nH2O.p.value
CRC	a	WTK+08	T / N	57	70	-0.1248	-0.1071	0.0177	55.46	0.2906	-0.7851	-0.7795	0.00564	51.85	0.7216
CRC	b	AKP+10_CRC	CRC nuclear matrix C / A	101	28	-0.08189	-0.09372	-0.01183	47.38	0.6745	-0.7507	-0.7594	-0.008721	48.37	0.7949
CRC	c	AKP+10_CIN	CIN nuclear matrix C / A	87	81	-0.07668	-0.1077	-0.03102	40.5	0.0337	-0.7545	-0.7481	0.006382	48.11	0.6729
CRC	d	AKP+10_MIN	MIN nuclear matrix C / A	157	76	-0.08017	-0.08208	-0.001914	51.52	0.7083	-0.7574	-0.7709	-0.01346	45.47	0.2634
CRC	e	JKMF10	serum biomarkers up / down	43	56	-0.1192	-0.1264	-0.007191	45.85	0.4824	-0.8026	-0.7469	0.05566	67.19	0.003511
CRC	f	XZC+10_I	stage I / normal	48	166	-0.1457	-0.1381	0.007563	51.58	0.7398	-0.75	-0.7247	0.0253	55.96	0.2092
CRC	g	XZC+10_II	stage II / normal	77	321	-0.1515	-0.1304	0.0211	59.83	0.00734	-0.7579	-0.74	0.01788	53.55	0.3328
CRC	h	ZYS+10	microdissected T / N	61	57	-0.1514	-0.1309	0.02049	58.93	0.09503	-0.7406	-0.7196	0.02093	57.52	0.1598
CRC	i	BPV+11_adenoma	adenoma / normal	71	92	-0.1134	-0.1361	-0.02275	40.39	0.03571	-0.7593	-0.7551	0.004175	49.1	0.8448
CRC	j	BPV+11_stage.I	stage I / normal	109	72	-0.1266	-0.1337	-0.007157	47.04	0.5022	-0.7666	-0.7614	0.005175	50.31	0.9457
CRC	k	BPV+11_stage.II	stage II / normal	164	140	-0.1455	-0.1145	0.03109	61.94	0.0003339	-0.7572	-0.7509	0.006289	51.26	0.7042
CRC	l	BPV+11_stage.III	stage III / normal	63	131	-0.14	-0.1148	0.02514	61.64	0.008756	-0.7617	-0.7665	-0.004746	47.27	0.539
CRC	m	BPV+11_stage.IV	stage IV / normal	42	26	-0.1071	-0.1173	-0.01017	44.14	0.4266	-0.7465	-0.7411	0.00537	51.56	0.8362
CRC	n	JCF+11	T / N	72	45	-0.1561	-0.1238	0.0323	62.59	0.02243	-0.7351	-0.7377	-0.002625	48.73	0.8205
CRC	o	MRK+11_AD.NC	adenoma / normal	335	288	-0.1271	-0.1158	0.01135	53.81	0.1008	-0.785	-0.7272	0.05781	68.4	2.297e-15
CRC	p	MRK+11_AC.AD	adenocarcinoma / adenoma	373	257	-0.1404	-0.1066	0.03378	65.05	1.325e-10	-0.7548	-0.7634	-0.008624	46.59	0.1456
CRC	q	MRK+11_AC.NC	adenocarcinoma / normal	351	232	-0.1331	-0.09919	0.0339	63.39	4.286e-08	-0.7782	-0.7427	0.03546	60.91	8.038e-06
CRC	r	KKL+12	poor / good prognosis	75	61	-0.1277	-0.102	0.0257	64.09	0.004834	-0.7487	-0.7507	-0.002006	48.33	0.7461
CRC	s	KYK+12	MSS-type T / N	73	175	-0.1346	-0.1108	0.02379	60.6	0.008518	-0.7622	-0.7397	0.02251	56.17	0.1259
CRC	t	WOD+12	T / N	79	677	-0.1394	-0.1235	0.01591	54.27	0.2138	-0.7705	-0.7441	0.02638	57.86	0.02214
CRC	u	YLZ+12	CM T / N	55	68	-0.1192	-0.09335	0.02583	62.06	0.02193	-0.8094	-0.8015	0.007926	53.07	0.5603
CRC	v	MCZ+13	stromal T / N	33	37	-0.1473	-0.1003	0.047	73.79	0.0004965	-0.7061	-0.7405	-0.03436	41.61	0.2317
CRC	w	KWA+14	chromatin-binding C / A	51	55	-0.09986	-0.1388	-0.03897	29.09	0.0002111	-0.7274	-0.7375	-0.01014	47.88	0.7091
CRC	x	UNS+14	epithelial adenoma / normal	58	65	-0.1325	-0.1319	0.0005785	48.89	0.8335	-0.7792	-0.7474	0.03186	60.72	0.04092
CRC	y	WKP+14	tissue secretome T / N	44	210	-0.1286	-0.1227	0.005914	52.73	0.5703	-0.7981	-0.7412	0.05687	68.31	0.0001349
CRC	z	STK+15	membrane enriched T / N	113	66	-0.1491	-0.1437	0.005465	52.08	0.6441	-0.7671	-0.7416	0.02542	55.42	0.2271
CRC	A	WDO+15_A.N	adenoma / normal	1061	1254	-0.1355	-0.1057	0.02984	64.39	6.401e-33	-0.7639	-0.741	0.02294	57.85	6.992e-11
CRC	B	WDO+15_C.A	carcinoma / adenoma	772	1007	-0.1188	-0.1315	-0.01266	42.27	2.18e-08	-0.7456	-0.7487	-0.00304	49.53	0.7319
CRC	C	WDO+15_C.N	carcinoma / normal	879	1281	-0.131	-0.1166	0.01441	56.75	9.303e-08	-0.7687	-0.7446	0.02407	58.11	1.436e-10
CRC	D	LPL+16_ACP	stromal AD / NC	123	75	-0.1032	-0.1425	-0.03925	31.85	1.88e-05	-0.7525	-0.7153	0.03726	59.97	0.01879
CRC	E	LPL+16_CIS	stromal CIS / NC	125	60	-0.1209	-0.1279	-0.007001	45.99	0.3781	-0.7343	-0.7354	-0.001131	51.88	0.6803
CRC	F	LPL+16_ICC	stromal ICC / NC	99	75	-0.1221	-0.1212	0.0009326	47.45	0.5657	-0.7249	-0.7455	-0.02051	48.39	0.7176
CRC	G	LXM+16	biopsy T / N	191	178	-0.1226	-0.1174	0.005253	49.79	0.9451	-0.7633	-0.735	0.02829	56.94	0.02114
CRC	H	PHL+16_AD	AD / NC	113	86	-0.1284	-0.1174	0.01102	53.74	0.3677	-0.7581	-0.721	0.03711	59.97	0.01611
CRC	I	PHL+16_CIS	CIS / NC	169	138	-0.1358	-0.1166	0.01918	59.41	0.004581	-0.7416	-0.741	0.0005379	48.69	0.6929
CRC	J	PHL+16_ICC	ICC / NC	129	100	-0.1383	-0.1225	0.01587	57.41	0.05466	-0.7462	-0.7529	-0.006758	46.09	0.3113
pancreatic	a	LHE+04	T / N	41	69	-0.1226	-0.1208	0.001738	52.81	0.6253	-0.8054	-0.7436	0.06178	66.14	0.004819
pancreatic	b	CYD+05	T / N	60	88	-0.1387	-0.1141	0.02462	61.29	0.02003	-0.7585	-0.7674	-0.008884	48.41	0.7443
pancreatic	c	CGB+05	T / N	48	54	-0.1283	-0.113	0.0153	58.99	0.1191	-0.7629	-0.7766	-0.01378	48.26	0.7654
pancreatic	d	CBP+07	CP / N	19	95	-0.1351	-0.1262	0.008897	54.13	0.5737	-0.731	-0.7844	-0.05339	29.97	0.006055
pancreatic	e	CTZ+09	T / N	28	29	-0.1312	-0.1087	0.02253	63.55	0.08044	-0.7724	-0.745	0.0274	58.5	0.2765
pancreatic	f	MLC+11	T / N	38	45	-0.1284	-0.1076	0.02079	55.56	0.3897	-0.7582	-0.7427	0.01541	57.6	0.2379
pancreatic	g	PCS+11_PDAC	FFPE T / N	207	152	-0.1532	-0.1111	0.0421	68.55	1.897e-09	-0.7324	-0.7502	-0.01778	45.41	0.1376
pancreatic	h	TMW+11	accessible T / N	108	86	-0.11	-0.1411	-0.03112	35.39	0.00048	-0.717	-0.7429	-0.0259	41.32	0.03814
pancreatic	i	KBK+12	FFPE T / N	38	47	-0.1402	-0.1013	0.03892	68.59	0.003062	-0.7967	-0.7727	0.02401	59.35	0.1417
pancreatic	j	KHO+13	T / N	78	57	-0.1054	-0.1161	-0.01073	43.21	0.1792	-0.7786	-0.7372	0.04137	59.92	0.04972
pancreatic	k	KPC+13_all	T / N	257	456	-0.1184	-0.1128	0.005579	51.58	0.4839	-0.7788	-0.7428	0.03592	59.66	1.801e-05
pancreatic	l	PKB+13_AIP	FFPE PC / AIP	29	73	-0.1148	-0.1303	-0.0155	42.42	0.2367	-0.7446	-0.7211	0.0235	56.5	0.3077
pancreatic	m	PKB+13_CP	FFPE PC / CP	53	73	-0.1143	-0.1303	-0.01594	44.9	0.3303	-0.7754	-0.7211	0.0543	66.45	0.001672
pancreatic	n	WLL+13_low	low-grade T / N	83	32	-0.1218	-0.1134	0.008411	57.91	0.1911	-0.7345	-0.7701	-0.03559	40.21	0.1053
pancreatic	o	WLL+13_high	high-grade T / N	224	176	-0.1342	-0.1121	0.0221	62.23	2.661e-05	-0.7537	-0.7569	-0.003201	48.77	0.6723
pancreatic	p	WLL+13a_PC_NT	T / N (no DM)	208	219	-0.1424	-0.1084	0.03398	67.97	1.346e-10	-0.7541	-0.7545	-0.0003422	50.3	0.9138
pancreatic	q	WLL+13a_PC.DM_NT.DM	T / N (DM)	56	167	-0.1421	-0.1078	0.03433	65.8	0.0004059	-0.7919	-0.7522	0.0397	62.71	0.004447
pancreatic	r	ZNWL13	LCM PDAC / ANT	227	148	-0.1555	-0.1204	0.03509	67.45	1.104e-08	-0.7508	-0.7576	-0.006807	48.55	0.635
pancreatic	s	ISI+14	T / N	65	34	-0.1471	-0.145	0.002102	53.21	0.6034	-0.6989	-0.7488	-0.04983	36.47	0.02784
pancreatic	t	KKC+16_T4	mouse 2.5 w T / N	35	51	-0.1325	-0.1476	-0.0151	44.09	0.356	-0.7398	-0.7438	-0.003977	46.22	0.5559
pancreatic	u	KKC+16_T3	mouse 3.5 w T / N	40	73	-0.1158	-0.1349	-0.0191	41.71	0.1471	-0.7781	-0.7334	0.04463	64.52	0.011
pancreatic	v	KKC+16_T2	mouse 5 w T / N	49	84	-0.1344	-0.1198	0.01459	57.34	0.1596	-0.7491	-0.7544	-0.005266	49.15	0.8722
pancreatic	w	KKC+16_T1	mouse 10 w T / N	37	108	-0.134	-0.1202	0.01378	57.71	0.1625	-0.7698	-0.7455	0.02427	57.58	0.1701
hypoxia	a	HXS+06	U937	37	24	-0.1151	-0.1421	-0.02702	30.86	0.01156	-0.7574	-0.7283	0.02909	61.82	0.1235
hypoxia	b	BRA+10	placental secretome	41	22	-0.09939	-0.126	-0.02664	38.03	0.1218	-0.7601	-0.7495	0.01059	53.88	0.6215
hypoxia	c	DPL+10	B104	71	19	-0.1225	-0.1437	-0.02124	37.36	0.0928	-0.7434	-0.7421	0.001266	51.3	0.8665
hypoxia	d	BMJ+11	DU145	87	28	-0.1111	-0.09705	0.014	60.88	0.08477	-0.748	-0.7477	0.0003399	49.18	0.8989
hypoxia	e	CBW+11	SK-N-BE(2)c; IMR-32	29	21	-0.1039	-0.09951	0.004409	50.9	0.9217	-0.714	-0.7128	0.001199	50.08	1
hypoxia	f	LAR+12	H9C2	53	65	-0.1596	-0.1668	-0.007258	51.03	0.8477	-0.7206	-0.7863	-0.06569	35.27	0.006088
hypoxia	g	MHG+12_P5	MCF-7 SPH P5	409	337	-0.1079	-0.1351	-0.02721	39.72	1.333e-06	-0.7473	-0.755	-0.007626	47.28	0.2006
hypoxia	h	MHG+12_P2	MCF-7 SPH P2	248	214	-0.1102	-0.1352	-0.02499	41.76	0.002236	-0.7479	-0.7509	-0.002973	48.11	0.4844
hypoxia	i	MVC+12_perinecrotic	SPH perinecrotic	48	52	-0.1339	-0.1396	-0.005656	47.32	0.6464	-0.7314	-0.7568	-0.02548	43.75	0.2833
hypoxia	j	MVC+12_necrotic	SPH necrotic	101	186	-0.1208	-0.1442	-0.02343	38.12	0.0008942	-0.7171	-0.7456	-0.02851	43.17	0.05594
hypoxia	k	FWH+13	THP-1	56	40	-0.1358	-0.1328	0.002952	52.9	0.6317	-0.735	-0.7239	0.01114	54.24	0.4825
hypoxia	l	RHD+13_Hx48	A431 Hx48	178	77	-0.1357	-0.1238	0.01193	53.36	0.3944	-0.7506	-0.7681	-0.01746	46.42	0.3644
hypoxia	m	RHD+13_Hx72	A431 Hx72	69	54	-0.1279	-0.1532	-0.02533	37.98	0.02257	-0.7296	-0.7779	-0.04828	39.64	0.04946
hypoxia	n	RHD+13_ReOx	A431 ReOx	48	36	-0.1404	-0.1399	0.0005035	51.45	0.8257	-0.7657	-0.7622	0.003458	55.61	0.3851
hypoxia	o	VTMF13	SH-SY5Y	141	64	-0.128	-0.1489	-0.02086	39.12	0.01264	-0.7582	-0.7338	0.02439	59.28	0.03345
hypoxia	p	DYL+14_Hx48-S	A431 Hx48-S	65	34	-0.1445	-0.1117	0.03285	64.57	0.01783	-0.7038	-0.7356	-0.03185	36.92	0.03351
hypoxia	q	DYL+14_Hx72-S	A431 Hx72-S	137	61	-0.1228	-0.1284	-0.005548	48.71	0.7738	-0.7314	-0.7431	-0.01163	44.86	0.2492
hypoxia	r	DYL+14_ReOx-S	A431 ReOx-S	56	49	-0.148	-0.1109	0.03714	66.58	0.003508	-0.6974	-0.7472	-0.04983	32.54	0.002116
hypoxia	s	DYL+14_Hx48-P	A431 Hx48-P	74	44	-0.1419	-0.1441	-0.002193	51.63	0.7702	-0.7134	-0.7214	-0.007998	46.47	0.524
hypoxia	t	DYL+14_Hx72-P	A431 Hx72-P	67	53	-0.1295	-0.143	-0.0135	45.65	0.4157	-0.7109	-0.726	-0.01517	43.11	0.1972
hypoxia	u	DYL+14_ReOx-P	A431 ReOx-P	41	31	-0.1462	-0.1248	0.02141	63.89	0.04485	-0.7159	-0.7511	-0.0352	37.06	0.06189
hypoxia	v	RKP+14	CRC-derived SPH	113	154	-0.1246	-0.1125	0.01208	54.99	0.1641	-0.7624	-0.7577	0.004773	49.96	0.9923
hypoxia	w	WRK+14	HepG2/C3A SPH	127	292	-0.1087	-0.1412	-0.03243	39.11	0.0003955	-0.7115	-0.7403	-0.0288	42.53	0.0151
hypoxia	x	BSA+15	HeLa	53	72	-0.1503	-0.146	0.004304	52.99	0.5707	-0.7521	-0.7552	-0.003111	49.79	0.9701
hypoxia	y	HWA+16	U87MG and 786-O	137	164	-0.1374	-0.138	-0.0005354	49.31	0.8382	-0.7238	-0.7503	-0.02648	42.29	0.0213
hypoxia	z	LCS16_transcription	HCT116 transcription	129	141	-0.1059	-0.1097	-0.003869	46.9	0.3793	-0.7825	-0.7589	0.0236	57.22	0.04065
hypoxia	A	LCS16_translation	HCT116 translation	469	1024	-0.1203	-0.1484	-0.02814	39.07	1.117e-11	-0.7568	-0.7816	-0.02478	43.17	2.229e-05
hypoxia	B	RSE+16	adipose-derived SC	66	50	-0.1421	-0.1111	0.03101	66.94	0.001848	-0.7588	-0.7703	-0.0115	44.82	0.3418
hypoxia	C	XCJ+16_CoCl2	cardiomyocytes CoCl2	65	27	-0.1299	-0.1545	-0.02454	40.57	0.1571	-0.7621	-0.7741	-0.01202	46.38	0.5891
hypoxia	D	XCJ+16_SAL	cardiomyocytes SAL	35	69	-0.1527	-0.1387	0.01396	58.18	0.1754	-0.7534	-0.7573	-0.0039	45.59	0.4659
hypoxia	E	YLW+16	HT29 SPH	116	225	-0.1012	-0.1539	-0.05275	29.07	2.378e-10	-0.7425	-0.7604	-0.0179	45.46	0.1695
osmotic	a	PW08_2h	S. cerevisiae VHG 2h	38	44	-0.1467	-0.1567	-0.01004	43.9	0.3452	-0.7046	-0.734	-0.02933	39.29	0.09694
osmotic	b	PW08_10h	S. cerevisiae VHG 10h	33	62	-0.1557	-0.1546	0.001082	50.54	0.9346	-0.7144	-0.7347	-0.0203	40.32	0.1227
osmotic	c	PW08_12h	S. cerevisiae VHG 12h	18	65	-0.1627	-0.1542	0.008489	56.84	0.3797	-0.7114	-0.7283	-0.01688	41.88	0.2964
osmotic	d	WCM+09	mouse pancreatic islets	63	94	-0.1315	-0.1388	-0.007342	45.96	0.393	-0.7213	-0.7592	-0.03786	40.36	0.04105
osmotic	e	OBBH11	adipose-derived stem cells	148	144	-0.1259	-0.1319	-0.005985	45.65	0.1985	-0.7417	-0.7211	0.02053	56.77	0.04561
osmotic	f	CCC+12_25mM	ARPE-19 25mM	17	11	-0.09101	-0.137	-0.04596	31.55	0.1107	-0.7578	-0.8103	-0.05244	34.22	0.1755
osmotic	g	CCC+12_100mM	ARPE-19 100mM	21	24	-0.1006	-0.1118	-0.01112	47.62	0.7956	-0.7392	-0.7618	-0.02265	42.86	0.423
osmotic	h	KKG+12_25C_aw0.985	ECO57 25C_aw0.985	114	61	-0.1382	-0.1365	0.001722	53.22	0.484	-0.7287	-0.7447	-0.016	44.97	0.2738
osmotic	i	KKG+12_14C_aw0.985	ECO57 14C_aw0.985	238	61	-0.138	-0.1462	-0.00822	48.79	0.7714	-0.7187	-0.7433	-0.02457	41.71	0.04575
osmotic	j	KKG+12_25C_aw0.967	ECO57 25C_aw0.967	263	56	-0.1393	-0.1421	-0.002858	47.07	0.4921	-0.7327	-0.7008	0.03181	59.46	0.02629
osmotic	k	KKG+12_14C_aw0.967	ECO57 14C_aw0.967	372	73	-0.1411	-0.1428	-0.001697	48.64	0.7138	-0.7246	-0.7325	-0.007879	48.3	0.646
osmotic	l	CCCC13_25mM	Chang liver cells 25mM	32	39	-0.1007	-0.1151	-0.0144	44.55	0.4377	-0.7617	-0.7606	0.001013	49.36	0.9314
osmotic	m	CCCC13_100mM	Chang liver cells 100mM	19	50	-0.1343	-0.1121	0.0222	60.74	0.1727	-0.7408	-0.7702	-0.02941	39.58	0.1858
osmotic	n	TSZ+13	eel gill	49	28	-0.1372	-0.1369	0.0002481	55.32	0.4451	-0.7404	-0.7664	-0.02596	42.57	0.2844
osmotic	o	GSC14_t30a	S. cerevisiae t30a	78	77	-0.1452	-0.1419	0.003308	53.25	0.4864	-0.7405	-0.765	-0.02448	41.49	0.0677
osmotic	p	GSC14_t30b	S. cerevisiae t30b	67	67	-0.1453	-0.1472	-0.001905	49.39	0.9044	-0.7352	-0.7523	-0.01708	44.51	0.2737
osmotic	q	GSC14_t30c	S. cerevisiae t30c	87	87	-0.1502	-0.1516	-0.001402	47.42	0.5573	-0.7543	-0.7687	-0.01443	44.7	0.2274
osmotic	r	CLG+15	IOBA-NHC	25	38	-0.1297	-0.1415	-0.0118	40	0.1857	-0.7406	-0.7309	0.009702	53.26	0.6705
osmotic	s	KLB+15_trans-suc	CAUCR succinate tr.	105	96	-0.1558	-0.1341	0.02171	63.36	0.00108	-0.6804	-0.7406	-0.06015	35.24	0.0003049
osmotic	t	KLB+15_trans-NaCl	CAUCR NaCl tr.	209	142	-0.144	-0.1365	0.007492	56.25	0.04697	-0.6985	-0.7388	-0.04035	40.55	0.002663
osmotic	u	KLB+15_prot-suc	CAUCR succinate pr.	33	33	-0.1428	-0.1233	0.01943	65.29	0.03263	-0.6814	-0.7268	-0.04539	35.35	0.04089
osmotic	v	KLB+15_prot-NaCl	CAUCR NaCl pr.	33	27	-0.1394	-0.121	0.01847	64.76	0.05111	-0.6804	-0.7203	-0.03986	36.48	0.07444
osmotic	w	LDB+15_all	CHO all	294	205	-0.1158	-0.1426	-0.02689	36.5	2.835e-07	-0.7431	-0.7628	-0.01969	45.67	0.09949
osmotic	x	LDB+15_high	CHO high	66	75	-0.1026	-0.1348	-0.03223	35.37	0.002795	-0.7578	-0.7603	-0.002523	51.62	0.7425
osmotic	y	YDZ+15	Yarrowia lipolytica	14	28	-0.1444	-0.1112	0.03321	61.48	0.2383	-0.708	-0.7402	-0.03226	42.09	0.4204
osmotic	z	RBP+16	Paracoccidioides lutzii	160	141	-0.1281	-0.1261	0.001988	52.34	0.4847	-0.7055	-0.7497	-0.04417	35.51	1.452e-05
